# Supplementary material for: Beyond Carcinoembryonic Antigens: The Role of CA-125 and CA-199 in Predicting Prognosis of Lung Adenocarcinoma
Source: Cancers (Basel). 2025 Apr 30;17(9):1517. doi: 10.3390/cancers17091517 (PMC12070945; doi:10.3390/cancers17091517)
Supplement: Supplementary file 1 [file cancers-17-01517-s001.zip]

Archive with 1 entries (1 files):
- cancers-3556790-supplementary.pdf
